# Supplementary material for: Double-Hybrid Density Functional Theory for Core Excitations: Theory and Benchmark Calculations
Source: J Chem Theory Comput. 2023 Feb 1;19(4):1310–21. doi: 10.1021/acs.jctc.2c01222 (PMC9979613; doi:10.1021/acs.jctc.2c01222)
Supplement: Supplementary file 1 — ct2c01222_si_001.xlsx [file ct2c01222_si_001.xlsx]

## Sheet: summary_DH
Error measures (in eV) in the excitation energies for C K-edge transitions compared to EOM-CCSD references.											Error measures (in eV) in the excitation energies for C K-edge transitions compared to ADC(2)-x references.
	Methods	MAE	MAX	ME	MAX+	MAX-	SPAN	RMSE	SD			Methods	MAE	MAX	ME	MAX+	MAX-	SPAN	RMSE	SD
ADC(2)-based approaches	ADC(2)	2.864	3.293	2.864	3.293	2.249	1.044	2.873	0.22		ADC(2)-based approaches	ADC(2)	3.359	3.78	3.359	3.78	2.929	0.851	3.367	0.227
	PBE0-2	0.169	0.391	0.159	0.391	-0.284	0.675	0.206	0.132			PBE0-2	0.655	1.158	0.653	1.158	-0.061	1.219	0.726	0.317
	SOS-PBE0-2	1.073	1.345	1.073	1.345	0.602	0.743	1.087	0.176			SOS-PBE0-2	1.567	2.329	1.567	2.329	0.616	1.713	1.624	0.424
	PBE-QIDH	1.416	1.735	-1.416	-1.13	-1.735	0.606	1.423	0.135			PBE-QIDH	0.922	1.71	-0.922	-0.324	-1.71	1.386	0.986	0.351
	DSD-PBEP86	1.773	2.127	-1.773	-1.555	-2.127	0.571	1.777	0.125			DSD-PBEP86	1.278	1.821	-1.278	-0.886	-1.821	0.935	1.302	0.252
	B2GPPLYP	2.468	2.882	-2.468	-2.22	-2.882	0.662	2.472	0.142			B2GPPLYP	1.973	2.471	-1.973	-1.603	-2.471	0.868	1.988	0.243
CIS(D)-based approaches	CIS(D)	2.936	3.32	2.936	3.32	2.558	0.762	2.94	0.154		CIS(D)-based approaches	CIS(D)	3.431	3.767	3.431	3.767	2.931	0.836	3.437	0.215
	PBE0-2	0.152	0.322	0.15	0.322	-0.035	0.358	0.177	0.094			PBE0-2	0.647	1.118	0.644	1.118	-0.08	1.198	0.712	0.302
	SOS-PBE0-2	1.052	1.303	1.052	1.303	0.594	0.709	1.064	0.161			SOS-PBE0-2	1.546	2.357	1.546	2.357	0.604	1.752	1.6	0.412
	PBE-QIDH	1.433	1.688	-1.433	-1.216	-1.688	0.472	1.437	0.109			PBE-QIDH	0.938	1.726	-0.938	-0.378	-1.726	1.348	0.997	0.337
	DSD-PBEP86	1.802	2.136	-1.802	-1.626	-2.136	0.51	1.806	0.108			DSD-PBEP86	1.308	1.842	-1.308	-0.984	-1.842	0.858	1.326	0.221
	B2GPPLYP	2.49	2.9	-2.49	-2.281	-2.9	0.619	2.493	0.125			B2GPPLYP	1.995	2.774	-1.995	-1.422	-2.774	1.352	2.009	0.238
Error measures (in eV) in the excitation energies for N K-edge transitions compared to EOM-CCSD references.											Error measures (in eV) in the excitation energies for N K-edge transitions compared to ADC(2)-x references.
	Methods	MAE	MAX	ME	MAX+	MAX-	SPAN	RMSE	SD			Methods	MAE	MAX	ME	MAX+	MAX-	SPAN	RMSE	SD
ADC(2)-based approaches	ADC(2)	2.109	3.004	2.109	3.004	1.107	1.897	2.179	0.546		ADC(2)-based approaches	ADC(2)	3.415	4.067	3.415	4.067	2.875	1.193	3.432	0.345
	PBE0-2	0.362	0.923	-0.354	0.067	-0.923	0.99	0.443	0.266			PBE0-2	0.952	1.142	0.952	1.142	0.646	0.497	0.963	0.149
	SOS-PBE0-2	1.036	1.164	1.036	1.164	0.922	0.243	1.038	0.064			SOS-PBE0-2	2.341	2.702	2.341	2.702	1.736	0.966	2.352	0.22
	PBE-QIDH	1.953	2.397	-1.953	-1.682	-2.397	0.715	1.962	0.192			PBE-QIDH	0.647	1.105	-0.647	-0.424	-1.105	0.682	0.668	0.165
	DSD-PBEP86	2.629	3.287	-2.629	-2.13	-3.287	1.157	2.648	0.318			DSD-PBEP86	1.323	1.577	-1.323	-1.08	-1.577	0.497	1.333	0.162
	B2GPPLYP	3.527	4.26	-3.527	-2.974	-4.26	1.287	3.544	0.35			B2GPPLYP	2.221	2.529	-2.221	-1.924	-2.529	0.606	2.23	0.196
CIS(D)-based approaches	CIS(D)	1.898	2.887	1.898	2.887	0.876	2.011	1.972	0.536		CIS(D)-based approaches	CIS(D)	3.204	3.937	3.204	3.937	2.427	1.51	3.222	0.34
	PBE0-2	0.545	1.111	-0.545	-0.091	-1.111	1.02	0.611	0.276			PBE0-2	0.761	0.961	0.761	0.961	0.5	0.461	0.773	0.14
	SOS-PBE0-2	0.878	0.988	0.878	0.988	0.705	0.282	0.882	0.084			SOS-PBE0-2	2.184	2.542	2.184	2.542	1.646	0.896	2.193	0.193
	PBE-QIDH	2.097	2.572	-2.097	-1.802	-2.572	0.771	2.106	0.199			PBE-QIDH	0.791	1.204	-0.791	-0.592	-1.204	0.612	0.805	0.146
	DSD-PBEP86	2.856	3.605	-2.856	-2.253	-3.605	1.352	2.878	0.348			DSD-PBEP86	1.551	1.863	-1.551	-1.203	-1.863	0.66	1.56	0.17
	B2GPPLYP	3.718	4.538	-3.718	-3.088	-4.538	1.45	3.736	0.364			B2GPPLYP	2.412	2.769	-2.412	-2.038	-2.769	0.732	2.42	0.192
Error measures (in eV) in the excitation energies for O K-edge transitions compared to EOM-CCSD references.											Error measures (in eV) in the excitation energies for O K-edge transitions compared to ADC(2)-x references.
	Methods	MAE	MAX	ME	MAX+	MAX-	SPAN	RMSE	SD			Methods	MAE	MAX	ME	MAX+	MAX-	SPAN	RMSE	SD
ADC(2)-based approaches	ADC(2)	0.669	2.062	0.628	2.062	-0.451	2.514	0.854	0.579		ADC(2)-based approaches	ADC(2)	2.771	3.76	2.771	3.76	2.228	1.533	2.805	0.438
	PBE0-2	1.538	2.355	-1.538	-0.827	-2.355	1.528	1.581	0.364			PBE0-2	0.605	1.131	0.605	1.131	0.319	0.812	0.645	0.226
	SOS-PBE0-2	0.358	0.722	0.346	0.722	-0.141	0.863	0.39	0.181			SOS-PBE0-2	2.488	2.78	2.488	2.78	2.365	0.415	2.49	0.088
	PBE-QIDH	3.134	3.85	-3.134	-2.546	-3.85	1.304	3.149	0.303			PBE-QIDH	0.991	1.241	-0.991	-0.6	-1.241	0.642	1.006	0.171
	DSD-PBEP86	4.148	5.039	-4.148	-3.256	-5.039	1.783	4.168	0.408			DSD-PBEP86	2.005	2.36	-2.005	-1.464	-2.36	0.896	2.022	0.259
	B2GPPLYP	5.16	6.105	-5.16	-4.291	-6.105	1.814	5.178	0.43			B2GPPLYP	3.017	3.426	-3.017	-2.405	-3.426	1.021	3.03	0.283
CIS(D)-based approaches	CIS(D)	0.973	3.559	-0.748	1.248	-3.559	4.807	1.197	0.935		CIS(D)-based approaches	CIS(D)	1.475	2.946	1.395	2.946	-0.88	3.826	1.586	0.754
	PBE0-2	2.313	4.05	-2.313	-1.25	-4.05	2.8	2.379	0.556			PBE0-2	0.305	1.371	-0.17	0.636	-1.371	2.007	0.414	0.377
	SOS-PBE0-2	0.335	1.334	-0.252	0.391	-1.334	1.725	0.424	0.341			SOS-PBE0-2	1.891	2.237	1.891	2.237	1.346	0.892	1.897	0.161
	PBE-QIDH	3.654	4.979	-3.654	-2.835	-4.979	2.143	3.679	0.428			PBE-QIDH	1.511	2.3	-1.511	-0.949	-2.3	1.35	1.532	0.254
	DSD-PBEP86	4.969	6.728	-4.969	-3.761	-6.728	2.967	5.005	0.602			DSD-PBEP86	2.826	4.049	-2.826	-1.922	-4.049	2.127	2.857	0.418
	B2GPPLYP	5.847	7.586	-5.847	-4.683	-7.586	2.903	5.877	0.587			B2GPPLYP	3.704	4.907	-3.704	-2.797	-4.907	2.11	3.727	0.408
Error measures in the oscillator strengths for C K-edge transitions compared to EOM-CCSD references. All transitions are considered.						Error measures in the oscillator strengths for C K-edge transitions compared to EOM-CCSD references. Transitions where f > 0.05 are considered (57).					Error measures in the oscillator strengths for C K-edge transitions compared to ADC(2)-x references. All transitions are considered.
	Methods	ME	SD	MRE		ME	SD	MRE				Methods	ME	SD	MRE
ADC(2)-based approaches	ADC(2)	1.0252	9.77118	8.3295		1.04809	7.23259	7.91334			ADC(2)-based approaches	ADC(2)	1.30638	6.67526	30.8996
	PBE0-2	1.05257	8.15923	8.12578		1.0666	5.51997	7.82956				PBE0-2	1.34551	8.86464	35.2706
	SOS-PBE0-2	1.17853	6.76175	18.943		1.17246	7.34836	18.6043				SOS-PBE0-2	1.51427	12.6418	52.0594
	PBE-QIDH	1.03995	6.85432	6.466		1.05079	4.41822	5.97425				PBE-QIDH	1.33031	8.44478	33.1663
	DSD-PBEP86	0.96422	8.43996	5.9414		0.97988	6.19556	4.84897				DSD-PBEP86	1.22992	6.1962	23.2007
	B2GPPLYP	0.93643	8.96186	7.46046		0.9532	6.87049	6.0425				B2GPPLYP	1.19343	5.29304	19.3983
CIS(D)-based approaches	CIS(D)	1.87485	20.88	88.2252		1.81171	15.9882	82.0934			CIS(D)-based approaches	CIS(D)	2.43806	30.9218	143.989
	PBE0-2	1.596	15.9477	59.6004		1.53463	9.93771	53.4631				PBE0-2	2.0738	26.9232	107.38
	SOS-PBE0-2	1.60108	15.9909	60.108		1.53932	9.9683	53.9322				SOS-PBE0-2	2.08047	26.9724	108.047
	PBE-QIDH	1.45492	16.3276	45.636		1.39262	10.1439	39.4415				PBE-QIDH	1.88908	26.6069	88.9077
	DSD-PBEP86	1.47212	17.603	47.9547		1.40506	11.4413	41.431				DSD-PBEP86	1.91176	27.4158	91.2111
	B2GPPLYP	1.43183	32.6906	44.7057		1.35094	12.1447	36.991				B2GPPLYP	1.87235	47.3892	88.4311
Error measures in the oscillator strengths for N K-edge transitions compared to EOM-CCSD references. All transitions are considered.						Error measures in the oscillator strengths for N K-edge transitions compared to EOM-CCSD references. Transitions where f > 0.05 are considered (12).					Error measures in the oscillator strengths for N K-edge transitions compared to ADC(2)-x references. All transitions are considered.
	Methods	ME	SD	MRE		ME	SD	MRE				Methods	ME	SD	MRE
ADC(2)-based approaches	ADC(2)	0.83177	19.0161	18.9659		0.93493	11.5961	10.2566			ADC(2)-based approaches	ADC(2)	1.07445	11.1384	11.0434
	PBE0-2	0.95124	10.3265	8.83027		1.0122	6.83877	5.69982				PBE0-2	1.23903	3.83817	23.9027
	SOS-PBE0-2	1.09436	3.61549	9.43578		1.11002	3.68865	11.0021				SOS-PBE0-2	1.43592	8.33426	43.5915
	PBE-QIDH	0.97779	7.88012	6.62038		1.02458	5.47659	5.24179				PBE-QIDH	1.27672	4.1567	27.6722
	DSD-PBEP86	0.88719	11.6074	12.3542		0.95334	7.2099	6.54342				DSD-PBEP86	1.15393	4.00615	15.3928
	B2GPPLYP	0.85483	14.9462	15.2908		0.93946	7.95957	7.40814				B2GPPLYP	1.10843	7.18748	11.9293
CIS(D)-based approaches	CIS(D)	1.85678	12.706	85.6784		1.71991	4.12614	71.9911			CIS(D)-based approaches	CIS(D)	2.46888	23.6166	146.888
	PBE0-2	1.59232	10.3058	59.2324		1.49813	3.15662	49.8131				PBE0-2	2.11326	21.1669	111.326
	SOS-PBE0-2	1.59804	10.3475	59.804		1.50302	3.18885	50.3021				SOS-PBE0-2	2.12092	21.2091	112.092
	PBE-QIDH	1.46248	8.74056	46.2482		1.38983	2.51929	38.9835				PBE-QIDH	1.93837	19.5324	93.8374
	DSD-PBEP86	1.47588	8.9403	47.5881		1.40053	2.60217	40.0532				DSD-PBEP86	1.95649	19.7467	95.6491
	B2GPPLYP	1.41967	8.05514	41.9666		1.35508	2.23887	35.5077				B2GPPLYP	1.8805	18.8101	88.0504
Error measures in the oscillator strengths for O K-edge transitions compared to EOM-CCSD references. All transitions are considered.						Error measures in the oscillator strengths for O K-edge transitions compared to EOM-CCSD references. Transitions where f > 0.05 are considered (4).					Error measures in the oscillator strengths for O K-edge transitions compared to ADC(2)-x references. All transitions are considered.
	Methods	ME	SD	MRE		ME	SD	MRE				Methods	ME	SD	MRE
ADC(2)-based approaches	ADC(2)	0.70606	16.9329	29.7563		0.85143	14.4913	16.8523			ADC(2)-based approaches	ADC(2)	0.8745	14.6232	15.2217
	PBE0-2	0.83643	12.0277	17.1009		0.94687	9.44507	9.40275				PBE0-2	1.03722	10.0309	8.36199
	SOS-PBE0-2	0.98373	5.68875	4.33928		1.03269	7.7067	6.69138				SOS-PBE0-2	1.22184	4.32428	22.1843
	PBE-QIDH	0.88044	9.28571	12.7495		0.97284	7.81687	7.08169				PBE-QIDH	1.09244	7.25841	9.98949
	DSD-PBEP86	0.79949	13.0555	20.1553		0.90177	8.37839	10.3955				DSD-PBEP86	0.99121	11.1584	7.7793
	B2GPPLYP	0.781	13.8921	21.9825		0.89892	8.45968	10.5623				B2GPPLYP	0.96813	11.8936	8.91749
CIS(D)-based approaches	CIS(D)	1.72791	5.04939	72.7907		1.65792	6.37479	65.7921			CIS(D)-based approaches	CIS(D)	2.14994	6.88565	114.994
	PBE0-2	1.48012	3.63616	48.0125		1.44806	5.25505	44.8062				PBE0-2	1.84115	5.46345	84.1151
	SOS-PBE0-2	1.4859	3.65702	48.5896		1.45288	5.24746	45.288				SOS-PBE0-2	1.84834	5.48938	84.8341
	PBE-QIDH	1.36308	2.94568	36.3077		1.34894	4.83316	34.8942				PBE-QIDH	1.69526	4.67271	69.526
	DSD-PBEP86	1.37428	3.06087	37.4276		1.35759	4.96245	35.7589				DSD-PBEP86	1.70921	4.76991	70.9209
	B2GPPLYP	1.32165	2.76338	32.1649		1.31406	4.80242	31.4063				B2GPPLYP	1.64359	4.36243	64.3594

## Sheet: DH
Excitation energies (in eV) and oscillator strengths.							ADC(2)-based approaches													CIS(D)-based approaches
		ADC(2)-x		EOM-CCSD			ADC(2)		PBE0-2		SOS-PBE0-2		PBE-QIDH		DSD-PBEP86		B2GPPLYP			CIS(D)		PBE0-2		SOS-PBE0-2		PBE-QIDH		DSD-PBEP86		B2GPPLYP
Blue indicates values obtained with tailored CVS space	label	ω	f	ω	f		ω	f	ω	f	ω	f	ω	f	ω	f	ω	f		ω	f	ω	f	ω	f	ω	f	ω	f	ω	f
01_cyanide	C	285.929	0.042353	286.551	0.050871		289.548	0.05414	286.873	0.05586	287.777	0.06072	285.312	0.05522	284.937	0.05131	284.257	0.05004		289.474	0.0947	286.781	0.07993	287.72	0.08019	285.239	0.07285	284.831	0.07334	284.157	0.07036
02_isocyanide	C	286.441	0.062473	286.692	0.072512		289.733	0.08236	286.829	0.08159	287.543	0.08577	285.207	0.07998	284.979	0.07618	284.292	0.07518		289.742	0.11764	286.805	0.10334	287.533	0.10361	285.184	0.09627	284.951	0.09689	284.26	0.09417
03_co	C	287.2	0.070886	287.25	0.080752		290.257	0.09193	287.237	0.08972	287.852	0.09307	285.58	0.08754	285.426	0.08402	284.762	0.08307		290.246	0.12263	287.214	0.10866	287.844	0.10889	285.562	0.1017	285.403	0.10222	284.736	0.0996
04_ethene	C	284.538	0.08011	285.139	0.098225		288.109	0.10369	285.495	0.1086	286.446	0.11921	283.948	0.10795	283.544	0.10013	282.856	0.09791		288.122	0.19098	285.434	0.16036	286.4	0.1609	283.893	0.14586	283.461	0.14748	282.781	0.14157
05_formaldehyde	C	285.725	0.054906	286.041	0.065001		289.193	0.07467	286.279	0.07424	287.053	0.07855	284.647	0.07273	284.44	0.06894	283.778	0.06778		289.196	0.11115	286.248	0.09616	287.037	0.09642	284.62	0.08889	284.405	0.08943	283.742	0.08655
07_acetonitrile	C	286.414	0.047484	286.995	0.056711		289.93	0.06054	287.284	0.0613	288.175	0.06599	285.739	0.06041	285.37	0.05709	284.69	0.05612		289.836	0.09869	287.19	0.08436	288.116	0.08463	285.667	0.07742	285.264	0.07812	284.589	0.07539
09_vinylfluorine	C2	284.864	0.036604	285.506	0.045655		288.483	0.04731	285.867	0.0498	286.812	0.05483	284.313	0.04945	283.877	0.04542	283.193	0.04445		288.476	0.09074	285.793	0.07549	286.753	0.07575	284.248	0.06824	283.778	0.069	283.106	0.06612
	C1	287.123	0.049007	287.625	0.058888		290.752	0.06396	287.979	0.06555	288.82	0.07084	286.381	0.0648	286.045	0.06123	285.365	0.05991		290.75	0.1047	287.931	0.08973	288.78	0.08999	286.339	0.0826	285.98	0.08345	285.309	0.08052
12_acetamide	C	288.348	0.069346	288.427	0.079176		291.349	0.09095	288.474	0.06068	289.222	0.09067	286.868	0.06736	286.692	0.08237	286.023	0.08072		291.359	0.12312	288.462	0.10768	289.212	0.10796	286.854	0.10003	286.67	0.10093	286.001	0.09804
13_acetic_acid	C	288.567	0.068143	288.694	0.082474		291.713	0.09077	288.796	0.08924	289.517	0.09039	287.171	0.08668	287.005	0.08252	286.343	0.08099		291.709	0.12265	288.772	0.10764	289.504	0.10792	287.151	0.10021	286.978	0.10104	286.316	0.09821
15_difluoroethene	C2	285.401	0.031791	286.093	0.040341		289.062	0.04035	286.452	0.04384	287.385	0.04925	284.89	0.04374	284.415	0.03942	283.731	0.03839		289.064	0.08635	286.375	0.07069	287.32	0.07092	284.822	0.0633	284.312	0.06405	283.644	0.0612
	C1	289.828	0.061216	290.214	0.073093		293.454	0.0812	290.551	0.08098	291.301	0.09526	288.913	0.07988	288.646	0.07883	287.977	0.07555		293.426	0.115307	290.506	0.101185	291.257	0.101447	288.877	0.0943367	288.588	0.0951338	287.929	0.0922169
16_carbonyl_fluoride	C	291.383	0.079169	291.355	0.091285		294.549	0.10412	291.443	0.10099	292.081	0.104803	289.754	0.09852	289.67	0.09596	289.033	0.09474		294.519	0.13314	291.414	0.11883	292.063	0.11909	289.733	0.1118	289.638	0.11261	289.003	0.11001
17_cyclopentadiene	C2	284.391	0.079465	285.119	0.100445		287.833	0.09798	285.326	0.10213	286.381	0.11291	283.812	0.10118	283.356	0.09343	282.627	0.09081		287.909	0.18069	285.295	0.15307	286.332	0.15363	283.775	0.13935	283.29	0.14084	282.579	0.13515
	C1	284.705	0.056084	285.456	0.077559		288.204	0.07181	285.702	0.08022	286.756	0.09977	284.183	0.08034	283.69	0.07031	282.968	0.06543		288.411	0.19279	285.748	0.15616	286.76	0.15671	284.2	0.13808	283.71	0.14026	282.998	0.1325
18_furan	C2	285.579	0.060588	286.343	0.088602		289.06	0.08136	286.571	0.08981	287.599	0.1057	285.055	0.08949	284.554	0.07739	283.836	0.07278		289.195	0.18219	286.583	0.15386	287.586	0.1544	285.055	0.13914	284.561	0.14093	283.859	0.13467
	C1	286.65	0.078775	287.263	0.101611		290.185	0.1018	287.504	0.10843	288.456	0.12374	285.928	0.10788	285.535	0.0991	284.818	0.09488		290.218	0.20531	287.462	0.17001	288.406	0.17057	285.888	0.15353	285.471	0.15549	284.772	0.14878
19_imidazole	C3	286.371	0.0391	286.987	0.054058		289.796	0.0522952	287.22	0.0568598	288.195	0.0644357	285.681	0.0567077	285.241	0.0507883	284.537	0.0485487		289.868	0.103574	287.193	0.0874697	288.162	0.0877649	285.652	0.0796601	285.209	0.0806191	284.52	0.077517
	C2	286.604	0.0374	287.212	0.046516		290.019	0.0473546	287.412	0.0509721	288.399	0.0574791	285.86	0.050936	285.433	0.0468341	284.718	0.045196		290.023	0.0929125	287.353	0.0782086	288.34	0.0784773	285.808	0.0711386	285.354	0.0720998	284.658	0.0692517
	C1	287.068	0.0455	287.56	0.056767		290.507	0.060538	287.762	0.061784	288.654	0.0677254	286.174	0.0608243	285.828	0.0567697	285.135	0.055235		290.503	0.104035	287.711	0.0879285	288.611	0.0882036	286.13	0.0801931	285.763	0.0811054	285.081	0.0780812
20_oxazole	C3	286.085	0.034217	286.793	0.049139		289.61	0.04679	287.049	0.05078	288.029	0.05812	285.512	0.05036	285.046	0.04387	284.341	0.04131		289.74	0.0845	287.061	0.07855	288.015	0.07881	285.514	0.07237	285.06	0.07323	284.374	0.0706
	C2	286.658	0.037683	287.29	0.048569		290.204	0.04768	287.542	0.05115	288.505	0.05858	285.969	0.05106	285.564	0.04727	284.847	0.0451		290.236	0.10244	287.502	0.08941	288.452	0.08971	285.942	0.10194	285.528	0.11382	284.81	0.05874
	C1	287.245	0.048511	287.675	0.060137		290.756	0.06557	287.934	0.06665	288.786	0.07341	286.32	0.06555	286.015	0.06106	285.323	0.05923		290.755	0.11532	287.892	0.08728	288.748	0.08754	286.273	0.05806	285.932	0.04791	285.276	0.09644
21_glyoxilic_acid	C2	285.477	0.05005	285.859	0.060923		288.979	0.06898	286.091	0.06819	286.9	0.07324	284.462	0.06647	284.236	0.06279	283.561	0.06132		289.007	0.10677	286.074	0.09165	286.889	0.09191	284.444	0.08408	284.209	0.08474	283.536	0.0817
	C1	287.564	0.041797	287.951	0.056211		291	0.06272	288.055	0.06067	288.952	0.07051	286.378	0.05734	286.121	0.05148	285.382	0.04777		291.271	0.11728	288.187	0.09742	289.011	0.09769	286.466	0.0865	286.253	0.08769	285.518	0.08294
22_methyl_acetate	C	288.535	0.06827	288.642	0.081103		291.637	0.09024	288.726	0.08862	289.446	0.09076	287.104	0.08617	286.94	0.08241	286.278	0.08043		291.639	0.12357	288.705	0.10839	289.435	0.10866	287.085	0.10084	286.916	0.10167	286.254	0.0988
23_benzene	C	285.194	0.23451	285.833	0.304939		288.444	0.290807	285.926	0.31124	286.989	0.35492	284.409	0.31107	283.954	0.28453	283.239	0.27587		288.584	0.594652	285.929	0.49842	286.973	0.50024	284.393	0.451228	283.93	0.456888	283.219	0.437492
24_pyridine	C3	285.122	0.071	285.822	0.097365		288.394	0.0915476	285.904	0.101926	287.001	0.118658	284.386	0.102755	283.909	0.0920012	283.188	0.0882159		288.565	0.20161	285.92	0.169885	286.988	0.17052	284.38	0.154073	283.901	0.156	283.187	0.14946
	C2	285.154	0.04	285.67	0.049357		288.382	0.0512567	285.785	0.0531623	286.788	0.0596454	284.246	0.0526276	283.828	0.0484347	283.119	0.0470312		288.508	0.0978765	285.79	0.081816	286.779	0.082099	284.234	0.0740555	283.811	0.0749174	283.104	0.0717174
	C1	285.656	0.0818	286.216	0.109168		288.957	0.108685	286.319	0.113707	287.313	0.128336	284.774	0.11267	284.373	0.102988	283.671	0.099381		289.103	0.206963	286.344	0.174486	287.309	0.175075	284.773	0.158554	284.374	0.160381	283.677	0.153933
25_pyridazine	C2	284.93	0.0746	285.572	0.097504		288.178	0.09224	285.631	0.09854	286.683	0.11211	284.103	0.09825	283.653	0.08893	282.94	0.08601		288.338	0.18199	285.65	0.15523	286.679	0.15579	284.1	0.14155	283.649	0.14328	282.939	0.13765
	C1	285.556	0.0619	286.253	0.103171		288.882	0.10626	286.284	0.11398	287.293	0.13039	284.74	0.11361	284.322	0.1017	283.622	0.0972		289.019	0.22141	286.297	0.18432	287.284	0.18495	284.736	0.16644	284.32	0.1683	283.627	0.16093
26_s-triazine	C	286.264	0.158634	286.623	0.193971		289.45	0.209	286.684	0.2094	287.561	0.22836	285.099	0.20533	284.789	0.19221	284.113	0.18752		289.567	0.341359	286.703	0.29188	287.567	0.29276	285.101	0.26755	284.798	0.27005	284.12	0.26038
27_trifluoroethene	C2	287.888	0.042288	288.498	0.052416		291.668	0.05581	288.889	0.05735	289.713	0.06203	287.275	0.05658	286.876	0.05264	286.203	0.0517		291.634	0.096	288.82	0.08139	289.652	0.08163	287.218	0.07432	286.785	0.07512	286.128	0.07238
	C1	290.067	0.057968	290.51	0.069076		293.803	0.07634	290.89	0.07655	291.63	0.08121	289.243	0.07535	288.954	0.07235	288.29	0.07112		293.752	0.11207	290.832	0.09787	291.579	0.09812	289.198	0.09109	288.881	0.09195	288.229	0.08926
28_dimethyl_carbonate	C	290.637	0.077775	290.565	0.087796		293.573	0.0856	290.576	0.09711	291.253	0.10179	288.927	0.09462	288.816	0.09062	288.17	0.09359		293.568	0.13236	290.557	0.11719	291.241	0.11747	288.911	0.10966	288.795	0.11056	288.149	0.10776
29_trifluoroacetonitrile	C	285.801	0.042534	286.498	0.051103		289.409	0.05383	286.764	0.05437	287.681	0.05871	285.215	0.05348	284.832	0.05052	284.164	0.04957		289.236	0.09041	286.631	0.07622	287.596	0.07647	285.117	0.06946	284.687	0.0702	284.03	0.06755
30_dichloroethene	C2	284.628	0.037318	285.306	0.046149		288.245	0.04837	285.615	0.05078	286.562	0.05595	284.06	0.05039	283.634	0.04628	282.95	0.04519		288.23	0.09213	285.536	0.07671	286.499	0.07697	283.992	0.06939	283.529	0.07004	282.859	0.06708
	C1	287.113	0.045534	287.793	0.055276		290.709	0.05676	288.177	0.05906	289.138	0.06448	286.663	0.05887	286.214	0.05576	285.487	0.0548		290.608	0.09794	288.066	0.08383	289.055	0.08412	286.577	0.07712	286.078	0.07797	285.365	0.07531
32_cytosine	C4	284.715	0.016557	285.724	0.025874		288.2	0.0213951	285.854	0.0245486	287.044	0.0312922	284.37	0.0248552	283.769	0.0213329	283.05	0.020101		288.329	0.0779936	285.807	0.060005	286.994	0.0602541	284.305	0.0511444	283.652	0.0521353	282.941	0.0483334
	C3	286.295	0.049807	286.663	0.059331		289.563	0.0679624	286.817	0.0677447	287.701	0.0736386	285.235	0.0662691	284.927	0.062383	284.231	0.0608071		289.627	0.11011	286.808	0.0937754	287.686	0.0940625	285.22	0.0857859	284.905	0.0867378	284.213	0.0835585
	C2	287.428	0.052845	287.704	0.069783		290.468	0.0740574	287.726	0.0733009	288.588	0.0811642	286.148	0.0711369	285.848	0.0659749	285.149	0.0633676		290.643	0.120668	287.792	0.103536	288.616	0.103833	286.188	0.0947228	285.913	0.0958035	285.217	0.0922367
	C1	289.174	0.062606	289.267	0.076863		292.154	0.0828473	289.277	0.0817203	290.068	0.0886441	287.653	0.0794841	287.425	0.0746659	286.746	0.0720566		292.291	0.125146	289.325	0.108631	290.089	0.108918	287.682	0.100264	287.476	0.101302	286.801	0.0980764
33_uracil	C4	284.455	0.022426	285.373	0.031443		287.997	0.0287	285.571	0.03109	286.691	0.03674	284.065	0.03099	283.514	0.02761	282.806	0.02647		288.079	0.05466	285.487	0.05518	286.616	0.0554	283.981	0.05336	283.37	0.05421	282.676	0.05049
	C3	286.207	0.04866	286.647	0.058265		289.579	0.06431	286.841	0.06455	287.736	0.07051	285.26	0.06336	284.937	0.05975	284.238	0.05821		289.631	0.10592	286.823	0.09415	287.714	0.09445	285.238	0.08142	284.903	0.08232	284.21	0.07993
	C2	288.042	0.052942	288.264	0.06832		291.177	0.07205	288.319	0.07502	289.149	0.08146	286.695	0.07165	286.44	0.06487	285.741	0.06233		291.297	0.14484	288.389	0.10626	289.18	0.10655	286.741	0.09596	286.514	0.09712	285.818	0.09309
	C1	289.679	0.069072	289.692	0.080149		292.618	0.09053	289.702	0.08825	290.455	0.09453	288.069	0.08545	287.883	0.08165	287.211	0.07928		292.683	0.129591	289.717	0.112807	290.457	0.113095	288.077	0.10449	287.899	0.105526	287.234	0.102383
34_cyclohexanedione	C	286.318	0.109257	286.616	0.129533		289.594	0.14622	286.798	0.14565	287.574	0.15437	285.216	0.14267	284.987	0.13594	284.315	0.1324		289.596	0.21384	286.772	0.18642	287.56	0.18693	285.193	0.17294	284.955	0.17432	284.284	0.16926
35_difluorobenzene	C2	285.295	0.143624	285.963	0.192444		288.573	0.17917	286.052	0.19341	287.123	0.22273	284.528	0.19329	284.058	0.17483	283.34	0.16882		288.726	0.37938	286.059	0.31704	287.105	0.3182	284.514	0.28618	284.035	0.28957	283.325	0.27694
	C1	287.803	0.094716	288.35	0.119853		291.124	0.11874	288.469	0.12456	289.425	0.07347	286.904	0.12399	286.499	0.11558	285.794	0.11227		291.224	0.22136	288.473	0.188778	289.395	0.189381	286.897	0.172892	286.485	0.174793	285.788	0.168275
36_thymine	C4	284.624	0.023463	285.571	0.033884		288.153	0.03051	285.782	0.03308	286.906	0.03937	284.3	0.03295	283.738	0.02929	283.021	0.02796		288.375	0.0429199	285.742	0.05723	286.856	0.05745	284.246	0.05668	283.64	0.05721	282.934	0.05361
	C3	286.133	0.045132	286.65	0.054343		289.541	0.05919	286.832	0.06013	287.76	0.06649	285.256	0.05918	284.904	0.05542	284.199	0.05381		289.613	0.101897	286.819	0.09139	287.736	0.09168	285.236	0.07777	284.871	0.07903	284.174	0.07656
	C2	287.952	0.052784	288.176	0.070766		291.088	0.07337	288.235	0.07365	289.067	0.08102	286.614	0.07097	286.356	0.05642	285.66	0.06253		291.125	0.160183	288.299	0.10678	289.095	0.10707	286.653	0.09597	286.422	0.0970623	285.726	0.09286
	C1	289.719	0.070117	289.723	0.078588		292.647	0.09107	289.731	0.08883	290.479	0.09482	288.099	0.086	287.916	0.08274	287.247	0.08037		292.703	0.129644	289.741	0.112877	290.479	0.113165	288.103	0.104594	287.926	0.105631	287.262	0.102511
37_naphthalene	C3	284.773	0.145139	285.499	0.190658		288.025	0.171686	285.528	0.18102	286.653	0.20319	284.01	0.17928	283.526	0.16208	282.786	0.15592		288.26	0.28926	285.578	0.267331	286.649	0.268334	284.026	0.249524	283.539	0.251144	282.813	0.242791
	C2	284.976	0.109599	285.716	0.174541		288.257	0.147107	285.753	0.17143	286.854	0.21935	284.232	0.17386	283.74	0.14863	283.005	0.13617		288.495	0.451025	285.816	0.355018	286.864	0.35632	284.262	0.311727	283.788	0.316696	283.067	0.298834
	C1	285.631	0.074705	286.318	0.108642		288.708	0.095527	286.297	0.10524	287.418	0.12644	284.813	0.10552	284.309	0.09349	283.582	0.08916		288.967	0.24002	286.363	0.192933	287.437	0.193657	284.839	0.171344	284.349	0.174631	283.622	0.16606
38_adenine	C5	286.482	0.023251	287.458	0.036802		289.707	0.0210883	287.174	0.0202212	288.552	0.0469787	285.723	0.0227993	285.335	0.0215288	284.584	0.0227861		290.016	0.0957771	287.425	0.0792068	288.6	0.0795307	285.883	0.0705376	285.322	0.0715866	284.574	0.0678391
	C4	286.654	0.050459	287.002	0.062161		289.885	0.0683407	287.108	0.0685221	287.988	0.0751408	285.518	0.0671073	285.206	0.0626135	284.515	0.0607392		289.983	0.112937	287.119	0.0962824	287.984	0.0965725	285.516	0.0881126	285.208	0.08904	284.522	0.0858293
	C3	287.579	0.050096	288.025	0.06533		290.68	0.0635846	288.037	0.0653429	288.973	0.0728265	286.486	0.0644499	286.104	0.0597888	285.408	0.0578405		290.818	0.111422	288.063	0.0951127	288.972	0.0954127	286.494	0.0870473	286.116	0.0880477	285.428	0.084883
	C2	286.943	0.047633	287.417	0.059089		290.336	0.0627696	287.577	0.064057	288.472	0.0702527	285.985	0.0630748	285.65	0.0588036	284.952	0.0571408		290.375	0.106445	287.555	0.0906471	288.443	0.0909272	285.961	0.0829699	285.616	0.0838294	284.93	0.080806
	C1	287.47	0.054221	287.778	0.070265		290.495	0.0725067	287.774	0.0724475	288.661	0.079736	286.203	0.070812	285.879	0.0662631	285.184	0.06421		290.665	0.118551	287.827	0.101721	288.68	0.102022	286.23	0.0932348	285.922	0.094274	285.23	0.0908918
39_guanine	C5	285.949	0.014416	287.021	0.024685		289.282	0.02027	286.979	0.02308	288.272	0.0294	285.5	0.02306	284.894	0.01972	284.139	0.01845		289.716	0.0909872	287.067	0.07427	288.306	0.07459	285.514	0.06673	284.887	0.0672	284.527	0.12478
	C4	286.98	0.045952	287.501	0.056746		290.419	0.05887	287.681	0.06055	288.58	0.06709	286.093	0.06003	285.746	0.05634	285.05	0.05464		290.424	0.102493	287.636	0.08437	288.539	0.08464	286.054	0.07767	285.687	0.0783	285.005	0.07547
	C3	287.476	0.046362	287.964	0.058809		290.654	0.06079	288.008	0.06235	288.957	0.0693	286.453	0.0618	286.062	0.05671	285.354	0.05459		290.918	0.0433452	288.046	0.09495	288.958	0.09525	286.47	0.09368	286.089	0.09941	285.388	0.06737
	C2	288.388	0.058454	288.514	0.073201		291.451	0.07791	288.572	0.07722	289.378	0.08548	286.944	0.0751	286.706	0.06919	286.018	0.06861		291.557	0.107648	288.599	0.09304	289.388	0.09329	286.945	0.07199	286.714	0.06878	285.614	0.03363
	C1	288.747	0.066499	288.91	0.077983		291.796	0.0872	288.978	0.08584	289.767	0.09157	287.382	0.08267	287.136	0.07956	286.46	0.07777		291.732	0.199569	288.972	0.11205	289.756	0.112354	287.372	0.10554	287.123	0.107092	286.451	0.101827
40_perfluorodiene	C2	287.864	0.014171	288.557	0.01938		291.602	0.01655	288.903	0.0177629	289.798	0.0218991	287.306	0.0175379	286.837	0.0156229	286.147	0.0143757		291.606	0.04045	288.86	0.03382	289.738	0.03392	287.268	0.0301	286.764	0.03052	286.099	0.0289
	C2	287.886	0.05745	288.578	0.072999		291.628	0.07544	288.926	0.0765946	289.818	0.0845115	287.328	0.0749882	286.858	0.069413	286.17	0.0674886		291.625	0.13576	288.88	0.11402	289.757	0.11437	287.288	0.10315	286.784	0.10461	286.12	0.10048
	C1	289.883	0.028872	290.351	0.035169		293.588	0.03816	290.65	0.0381431	291.42	0.0436309	288.992	0.037523	288.716	0.0359131	288.036	0.0352902		293.582	0.0534	290.619	0.04666	291.38	0.04678	288.966	0.04332	288.668	0.04375	288.003	0.04237
	C1	289.883	0.086197	290.351	0.105309		293.588	0.114248	290.65	0.114006	291.42	0.122654	288.993	0.111819	288.717	0.106584	288.036	0.103821		293.582	0.17412	290.619	0.15063	291.381	0.15103	288.966	0.13945	288.669	0.14075	288.004	0.13624
01_cyanide	N	398.901	0.043685	400.192	0.052789		402.509	0.04811	400.026	0.05328	401.356	0.05905	398.434	0.05433	397.777	0.05042	396.903	0.04959		402.229	0.0928	399.783	0.08073	401.18	0.08101	398.251	0.07488	397.495	0.0754	396.65	0.07287
02_isocyanide	N	399.854	0.03008	401.405	0.036529		403.07	0.02995	400.921	0.03447	402.452	0.03945	399.43	0.03555	398.612	0.03261	397.75	0.03184		402.281	0.07083	400.426	0.05907	402.11	0.05932	399.089	0.05364	398.093	0.05422	397.29	0.05184
06_nitroxyl	N	398.287	0.054552	399.337	0.0658		402.341	0.07064	399.354	0.07299	400.39	0.07706	397.606	0.07288	397.207	0.0688	396.363	0.06847		402.224	0.10946	399.246	0.09674	400.322	0.097	397.524	0.09057	397.084	0.09111	396.249	0.08866
07_acetonitrile	N	399.087	0.042452	400.415	0.052348		402.649	0.04655	400.173	0.05167	401.519	0.05754	398.586	0.05267	397.919	0.04873	397.052	0.04792		402.334	0.0916402	399.919	0.07945	401.336	0.07973	398.396	0.07354	397.63	0.07415	396.794	0.07166
08_nitrous_oxide	N2	400.293	0.042313	401.62	0.052528		404.08	0.04822	401.435	0.05252	402.689	0.0546517	399.787	0.05326	399.132	0.04924	398.273	0.04875		403.618	0.09092	401.103	0.07885	402.456	0.07911	399.544	0.07303	398.764	0.07354	397.941	0.07117
	N1	404.308	0.053878	405.135	0.064206		408.007	0.0654	405.126	0.06805	406.267	0.07299	403.392	0.06809	402.915	0.06483	402.029	0.06402		407.65	0.10362	404.904	0.09146	406.119	0.09173	403.239	0.08557	402.683	0.08617	401.821	0.08373
11_fluorodiazene	N2	398.377	0.04705	399.548	0.056049		402.226	0.05686	399.492	0.05956	400.629	0.0636211	397.823	0.059572	397.264	0.05569	396.439	0.05533		401.988	0.09622	399.306	0.08344	400.498	0.08369	397.686	0.07726	397.053	0.07781	396.251	0.07535
	N1	400.659	0.053993	401.723	0.064433		404.726	0.06601	401.79	0.06903	402.822	0.07318	400.041	0.06933	399.554	0.06586	398.705	0.06547		404.469	0.10252	401.62	0.09137	402.702	0.09162	399.921	0.08597	399.368	0.08648	398.54	0.08422
14_nitromethane	N	403.326	0.056536	404.018	0.066456		406.94	0.0727	403.972	0.07311	405.062	0.07749	402.221	0.07228	401.832	0.0688	400.916	0.06809		406.741	0.11043	403.833	0.09642	404.972	0.0967	402.122	0.08968	401.683	0.09042	400.78	0.08768
19_imidazole	N	399.254	0.0348	400.596	0.048354		402.491	0.03436	400.196	0.04466	401.622	0.05314	398.638	0.04673	397.902	0.04072	396.99	0.03881		402.338	0.08899	400.022	0.07683	401.47	0.0771	398.51	0.07086	397.714	0.0715	396.846	0.06889
20_oxazole	N	399.021	0.032971	400.403	0.046537		402.368	0.03389	400.053	0.04261	401.459	0.05154	398.495	0.04454	397.748	0.03849	396.846	0.03651		402.273	0.08893	399.926	0.07663	401.334	0.0769	398.401	0.07051	397.608	0.07116	396.751	0.06847
24_pyridine	N	398.417	0.038609	399.695	0.05034		401.559	0.03996	399.191	0.04622	400.668	0.05389	397.622	0.04763	396.916	0.04316	396.001	0.04203		401.502	0.09152	399.075	0.07862	400.551	0.07891	397.525	0.07219	396.757	0.07288	395.872	0.07007
25_pyridazene	N	398.671	0.081423	399.911	0.107197		402.032	0.08891	399.511	0.10181	400.894	0.11753	397.895	0.10424	397.247	0.09436	396.337	0.09156		402.012	0.19269	399.42	0.16629	400.796	0.16686	397.818	0.15321	397.122	0.15458	396.241	0.14895
26_s-triazine	N	398.497	0.108405	399.859	0.145679		401.582	0.1067	399.29	0.12769	400.848	0.15199	397.731	0.13321	396.992	0.12011	396.068	0.11666		401.534	0.263396	399.178	0.22698	400.723	0.22785	397.639	0.20866	396.831	0.21067	395.944	0.20257
29_trifluoroacetonitrile	N	398.896	0.04472	400.233	0.054533		402.557	0.05017	400.003	0.05468	401.327	0.06038	398.391	0.05553	397.759	0.05172	396.889	0.05101		402.286	0.0943	399.772	0.08214	401.157	0.08243	398.216	0.07622	397.489	0.07679	396.646	0.07431
32_cytosine	N	398.234	0.018683	400.002	0.028645		401.109	0.01718	399.079	0.02237	400.924	0.02954	397.605	0.02406	396.715	0.02079	395.742	0.01984		401.053	0.07223	398.891	0.05816	400.733	0.05843	397.43	0.05115	396.397	0.05186	395.464	0.04865
38_adenine	N3	399.243	0.030325	400.66	0.044686		402.223	0.03182	399.98	0.03889	401.59	0.04688	398.44	0.04082	397.666	0.03583	396.714	0.02687		401.937	0.08578	399.743	0.07303	401.386	0.07333	398.263	0.06665	397.38	0.06744	396.487	0.06473
	N2	398.993	0.028721	400.481	0.041518		401.979	0.02683	399.79	0.03378	401.433	0.04327	398.263	0.03564	397.455	0.03132	396.511	0.02988		401.918	0.07901	399.663	0.06715	401.281	0.06742	398.158	0.0613	397.269	0.06183	396.376	0.05911
	N1	398.916	0.0321	400.361	0.043258		402.137	0.03108	399.885	0.0383	401.386	0.04652	398.348	0.03999	397.569	0.03486	396.644	0.03266		402.021	0.085	399.743	0.0722	401.231	0.07247	398.242	0.06581	397.391	0.06653	396.525	0.06373
39_guanine	N2	398.974	0.03713	400.322	0.047594		402.281	0.03907	399.916	0.04494	401.339	0.05228	398.346	0.04609	397.625	0.04178	396.712	0.04029		402.083	0.0882395	399.734	0.07555	401.177	0.07583	398.212	0.06931	397.406	0.06999	396.54	0.06729
	N1	399.456	0.017636	401.171	0.029856		402.516	0.01469	400.467	0.02247	402.158	0.03221	398.98	0.02501	398.082	0.01981	397.143	0.01804		402.453	0.0746734	400.327	0.06183	401.998	0.06208	398.864	0.05537	397.884	0.05608	397	0.05314
03_co	O	532.773	0.03435	534.976	0.040448		535.511	0.03141	533.497	0.03593	535.384	0.04018	531.965	0.0373	530.918	0.03484	529.947	0.03441		533.836	0.06582	532.599	0.05724	534.755	0.05747	531.375	0.05321	530.014	0.05353	529.161	0.05167
05_formaldehyde	O	529.834	0.0397	531.726	0.047849		532.85	0.03818	530.588	0.04372	532.288	0.04849	528.963	0.04528	528.029	0.04212	527.067	0.04171		531.916	0.0775	530.037	0.06786	531.868	0.06809	528.589	0.06326	527.436	0.06367	526.565	0.06158
06_nitroxyl	O	529.384	0.046794	531.27	0.056069		533.017	0.04954	530.443	0.05456	531.936	0.0586	528.724	0.05582	527.92	0.05224	526.979	0.05216		532.312	0.08796	530.02	0.07811	531.621	0.07835	528.435	0.07336	527.461	0.07375	526.587	0.07165
08_nitrous_oxide	O	533.897	0.021399	536.576	0.026863		536.125	0.01661	534.221	0.02086	536.435	0.02478	532.726	0.02235	531.537	0.02058	530.471	0.02012		533.017	0.0484739	532.526	0.0406084	535.243	0.0408156	531.597	0.0371316	529.848	0.0374727	528.99	0.0358715
10_ozone	O2	528.778	0.066016	531.103	0.087142		532.479	0.06438	529.91	0.07481	531.559	0.08178	528.179	0.07817	527.25	0.07171	526.261	0.07217		530.593	0.136541	528.854	0.120338	530.715	0.120762	527.461	0.112525	526.104	0.113002	525.303	0.109599
	O1	533.792	0.042619	535.49	0.050615		537.552	0.0526428	534.663	0.054757	536.212	0.0584245	532.852	0.0550439	532.234	0.0511955	531.122	0.0510751		536.738	0.09244	534.176	0.07963	535.881	0.07988	532.521	0.07381	531.729	0.0744	530.673	0.07189
12_acetamide	O	531.002	0.027739	533.213	0.035212		533.519	0.0221	531.562	0.02863	533.548	0.03453	530.024	0.03051	528.949	0.02757	527.938	0.02657		532.199	0.06395	530.795	0.05425	532.955	0.05447	529.508	0.04966	528.135	0.05012	527.262	0.04804
13_acetic_acid	O	530.957	0.033881	532.99	0.04083		533.73	0.03065	531.584	0.03602	533.394	0.04092	529.993	0.03751	528.985	0.03463	528.011	0.03412		532.511	0.06943	530.892	0.05977	532.873	0.05999	529.529	0.05519	528.256	0.05566	527.397	0.05366
14_nitromethane	O2	530.271	0.029162	532.552	0.036658		533.163	0.02593	530.995	0.03051	532.838	0.03213	529.392	0.0311	528.346	0.02924	527.35	0.02912		531.399	0.063139	530.024	0.0544448	532.097	0.0546577	528.746	0.0504309	527.32	0.0507102	526.493	0.0489405
	O1	530.285	0.029924	532.512	0.037754		533.238	0.02764	531.026	0.03323	532.847	0.0402	529.409	0.03584	528.38	0.03229	527.391	0.03182		531.547	0.0633807	530.091	0.0543929	532.119	0.0546009	528.786	0.0501577	527.394	0.0505496	526.566	0.0486555
16_carbonyl_fluoride	O	531.967	0.035153	533.891	0.042144		534.885	0.0337	532.626	0.03848	534.333	0.04288	530.995	0.03978	530.004	0.03696	529.039	0.03665		533.687	0.07035	531.963	0.06088	533.837	0.0611	530.555	0.05641	529.312	0.05685	528.456	0.05497
21_glyoxilic_acid	O2	530.059	0.030288	532.225	0.038613		532.552	0.02429	530.42	0.0303176	532.47	0.0368924	528.818	0.0311949	527.792	0.0274	526.7	0.02592		531.623	0.06913	529.87	0.05853	531.966	0.05877	528.442	0.05327	527.143	0.05375	526.199	0.05134
	O1	529.713	0.038167	531.698	0.046588		532.654	0.03622	530.403	0.0401503	532.169	0.0463371	528.784	0.0420334	527.843	0.03981	526.858	0.03892		531.686	0.07615	529.833	0.06619	531.723	0.06643	528.396	0.06139	527.219	0.06182	526.337	0.05962
22_methyl_acetate	O	531.135	0.03297	533.188	0.040316		533.876	0.03014	531.745	0.03533	533.58	0.04013	530.158	0.03682	529.144	0.03404	528.163	0.03359		532.583	0.06845	531.019	0.05887	533.042	0.05909	529.675	0.05435	528.387	0.05485	527.522	0.05285
28_dimethyl_carbonate	O	532.17	0.031147	534.228	0.037442		534.853	0.02781	532.727	0.03285	534.598	0.0374796	531.136	0.0343	530.1	0.03169	529.1	0.03128		533.407	0.06502	531.935	0.05563	534.021	0.05585	530.614	0.05124	529.29	0.05178	528.411	0.04982
32_cytosine	O	531.09	0.026218	533.331	0.033811		533.483	0.01766	531.409	0.01905	533.528	0.03195	529.894	0.02407	528.748	0.01637	527.822	0.02181		532.011	0.06175	530.653	0.05192	532.887	0.05214	529.379	0.04728	527.939	0.04776	527.053	0.04565
33_uracil	O2	530.527	0.027718	532.779	0.035743		532.86	0.02091	530.88	0.0263	532.964	0.03337	529.335	0.02795	528.244	0.0251	527.179	0.02337		531.61	0.06407	530.156	0.05404	532.355	0.05426	528.848	0.04921	527.441	0.04966	526.543	0.04743
	O1	531.501	0.026476	533.743	0.033557		533.848	0.01854	531.899	0.02496	533.972	0.03234	530.357	0.02677	529.247	0.02359	528.16	0.01961		532.454	0.06153	531.105	0.05179	533.332	0.05201	529.832	0.04721	528.408	0.04767	527.523	0.0456
34_cyclohexanedione	O	530.094	0.067025	532.15	0.082212		532.922	0.06112	530.781	0.07186	532.581	0.08164	529.195	0.07493	528.205	0.06914	527.239	0.06808		531.851	0.13728	530.155	0.1188	532.1	0.11923	528.772	0.10999	527.533	0.11086	526.676	0.10691
36_thymine	O2	530.533	0.027716	532.786	0.035699		532.873	0.02103	530.9	0.02648	532.98	0.03347	529.36	0.02815	528.27	0.0253	527.21	0.02367		531.615	0.0641785	530.17	0.05413	532.37	0.05435	528.867	0.0493	527.464	0.04977	526.567	0.04754
	O1	531.559	0.02626	533.806	0.033173		533.915	0.01847	531.967	0.02511	534.032	0.03217	530.425	0.02694	529.318	0.02378	528.236	0.01949		532.483	0.061222	531.149	0.05148	533.383	0.0517	529.883	0.04691	528.456	0.04739	527.573	0.04533
39_guanine	O	530.874	0.027572	533.103	0.035204		533.242	0.02164	531.25	0.02717	533.294	0.03323	529.703	0.02884	528.62	0.02615	527.582	0.02494		531.809	0.0629453	530.425	0.0531	532.646	0.05332	529.146	0.04843	527.731	0.04889	526.847	0.04675
